# Supplementary material for: Midfoot and Forefoot Disorders in Adolescents and Adults with X-Linked Hypophosphatemia
Source: J Clin Med. 2024 Nov 9;13(22):6749. doi: 10.3390/jcm13226749 (PMC11594587; doi:10.3390/jcm13226749)
Supplement: Supplementary file 1 [file jcm-13-06749-s001.zip]

Archive with 1 entries (1 files):
- jcm-3244211-supplementary.pdf
